# Supplementary material for: Clinical Efficacy and Real-World Effectiveness of Fabry Disease Treatments: A Systematic Literature Review
Source: J Clin Med. 2025 Jul 18;14(14):5131. doi: 10.3390/jcm14145131 (PMC12295217; doi:10.3390/jcm14145131)
Supplement: Supplementary file 1 [file jcm-14-05131-s001.zip]

Archive with 1 entries (1 files):
- jcm-3689402-supplementary.pdf
